# Supplementary material for: Effect of Delta and Omicron Mutations on the RBD-SD1 Domain of the Spike Protein in SARS-CoV-2 and the Omicron Mutations on RBD-ACE2 Interface Complex
Source: Int J Mol Sci. 2022 Sep 3;23(17):10091. doi: 10.3390/ijms231710091 (PMC9456519; doi:10.3390/ijms231710091)
Supplement: Supplementary file 1 [file ijms-23-10091-s001.zip]

Archive with 1 entries (1 files):
- ijms-1866336-supplementary.pdf
